# Supplementary material for: Antimicrobial Activity of Essential Oils Evaluated In Vitro against Escherichia coli and Staphylococcus aureus
Source: Antibiotics (Basel). 2022 Jul 20;11(7):979. doi: 10.3390/antibiotics11070979 (PMC9311876; doi:10.3390/antibiotics11070979)
Supplement: Supplementary file 1 [file antibiotics-11-00979-s001.zip]

Archive with 1 entries (1 files):
- antibiotics-1806348-supplementary.pdf
